# Supplementary material for: Maize Stem Response to Long-Term Attack by Sesamia nonagrioides
Source: Front Plant Sci. 2018 Apr 23;9:522. doi: 10.3389/fpls.2018.00522 (PMC5925969; doi:10.3389/fpls.2018.00522)
Supplement: Supplementary file 1 [file Table_1.xlsx]

## Sheet: S. nonagrioides vs Control
Supplementary Table 1. List of significantly up- or down-regulated transcripts upon Sesamia nonagrioides feeding
Gene_ID	log2FC	FDR	Expression	Description	Hyperlink_gene ID (www.maizegdb.org)	Functional annotation_www.maizegdb.org	Biological function
GRMZM2G004106	1.75524	0.00944412	induced	Chemocyanin [Source:UniProtKB/TrEMBL;Acc:B6UDV3]	http://www.maizegdb.org/gene_center/gene/GRMZM2G004106	Chemocyanin	Cell wall protein
GRMZM5G838433	2.02099	0.023028	induced	NA	http://www.maizegdb.org/gene_center/gene/GRMZM5G838433	phylloplanin-like	Defense response
GRMZM2G015226	2.50831	0.00114498	induced	NA	http://www.maizegdb.org/gene_center/gene/GRMZM2G015226	Pollen Ole e I allergen and extensin	Cell wall protein
GRMZM2G112488	2.05249	1.44386e-06	induced	Pathogenesis-related protein 10 [Source:UniProtKB/TrEMBL;Acc:D4HR93]	http://www.maizegdb.org/gene_center/gene/GRMZM2G112488	pathogenesis-related protein 10	Defense response
GRMZM2G117989	3.98922	5.44185e-17	induced	Win1; Win1 isoform 1; Win1 isoform 2; Win1 isoform 3 [Source:UniProtKB/TrEMBL;Acc:B6SH12]	http://www.maizegdb.org/gene_center/gene/GRMZM2G117989	pathogenesis-related gene 3	Defense response
GRMZM2G042789	4.88284	0.000725778	induced	Uncharacterized protein [Source:UniProtKB/TrEMBL;Acc:B6U463]	http://www.maizegdb.org/gene_center/gene/GRMZM2G042789	Subitilisin-chymotrypsin inhibitor	Defense response
GRMZM2G044383	1.51288	0.0195009	induced	Glutathione S-transferase GST 30; Uncharacterized protein [Source:UniProtKB/TrEMBL;Acc:Q9FQA9]	http://www.maizegdb.org/gene_center/gene/GRMZM2G044383	Glutathione S-transferase	Detoxification
GRMZM2G425728	1.7502	0.011684	induced	Early light-induced protein; Uncharacterized protein [Source:UniProtKB/TrEMBL;Acc:B6SS53]	http://www.maizegdb.org/gene_center/gene/GRMZM2G425728	early light inducible protein2 (elip2)	Detoxification
GRMZM2G161905	1.98059	0.00208192	induced	Glutathione S-transferase GST 25 [Source:UniProtKB/TrEMBL;Acc:K7W3R6]	http://www.maizegdb.org/gene_center/gene/GRMZM2G161905	Glutathione S-transferase	Detoxification
GRMZM2G125196	3.44937	0.00319887	induced	Uncharacterized protein [Source:UniProtKB/TrEMBL;Acc:C0PGX3]	http://www.maizegdb.org/gene_center/gene/GRMZM2G125196	NAD(P)H-dependent alkenal/one oxidoreductase	Detoxification
GRMZM2G033359	4.3709	9.758e-10	induced	Uncharacterized protein [Source:UniProtKB/TrEMBL;Acc:C0PD88]	http://www.maizegdb.org/gene_center/gene/GRMZM2G033359	indole-3-acetic acid-amido synthetase	Hormone homeostasis
GRMZM2G320373	1.99082	6.93011e-05	induced	Nonspecific lipid-transfer protein AKCS9 [Source:UniProtKB/TrEMBL;Acc:B6U7P4]	http://www.maizegdb.org/gene_center/gene/GRMZM2G320373	Nonspecific lipid-transfer protein AKCS9	Lipid transfer
GRMZM2G093175	2.42675	3.73355e-05	induced	Asparagine synthetase [Source:UniProtKB/TrEMBL;Acc:B5U8J7]	http://www.maizegdb.org/gene_center/gene/GRMZM2G093175	Asparagine synthetase 2	Nitrogen transport and reserve
AC208110.2_FG011	3.02144	4.33235e-05	induced	Uncharacterized protein [Source:UniProtKB/TrEMBL;Acc:K7ULK6]	http://www.maizegdb.org/gene_center/gene/AC208110.2_FG011	orthologous to a peptide transporter PTR2 in rice	Peptide transport
GRMZM2G304712	1.107	0.0417984	induced	Limonoid UDP-glucosyltransferase [Source:UniProtKB/TrEMBL;Acc:K7URK6]	http://www.maizegdb.org/gene_center/gene/GRMZM2G304712	Cinnamate beta-D-glucosyltransferase	Phenylpropanoid pathway
GRMZM2G087875	2.24519	0.000395582	induced	Putative cytochrome P450 superfamily protein; Uncharacterized protein [Source:UniProtKB/TrEMBL;Acc:B7ZYM3]	http://www.maizegdb.org/gene_center/gene/GRMZM2G087875	isoflavone 2'-hydroxylase	Phenylpropanoid pathway
GRMZM2G151227	2.6953	1.10271e-06	induced	Chalcone synthase WHP1 [Source:UniProtKB/Swiss-Prot;Acc:P24824]	http://www.maizegdb.org/gene_center/gene/GRMZM2G151227	Chalcone synthase (whp1)	Phenylpropanoid pathway
GRMZM2G131836	5.57636	6.06496e-06	induced	Cinnamoyl-CoA reductase [Source:UniProtKB/TrEMBL;Acc:Q84J56]	http://www.maizegdb.org/gene_center/gene/GRMZM2G131836	cinnamoyl CoA reductase2	Phenylpropanoid pathway
GRMZM2G117378	1.81852	0.0402302	induced	NA	http://www.maizegdb.org/gene_center/gene/GRMZM2G117378	homoserine kinase	Aminoacid biosynthesis
GRMZM2G036365	1.94022	0.0185677	induced	Uncharacterized protein [Source:UniProtKB/TrEMBL;Acc:K7V3W5]	http://www.maizegdb.org/gene_center/gene/GRMZM2G036365	Pepsin A	Protein catabolism
AC234190.1_FG002	1.73661	0.0371768	induced	Uncharacterized protein [Source:UniProtKB/TrEMBL;Acc:B4FA44]	http://www.maizegdb.org/gene_center/gene/AC234190.1_FG002	orthologous to a laccase precursor gene in rice	ROS scavenging
GRMZM2G169033	1.90833	0.00685715	induced	Putative laccase family protein [Source:UniProtKB/TrEMBL;Acc:K7U2C8]	http://www.maizegdb.org/gene_center/gene/GRMZM2G169033	putative laccase	ROS scavenging
AC197758.3_FG004	1.9138	0.0382406	induced	Uncharacterized protein [Source:UniProtKB/TrEMBL;Acc:K7U6B6]	http://www.maizegdb.org/gene_center/gene/AC197758.3_FG004	Peroxidase 52	ROS scavenging
GRMZM2G148026	2.19381	0.0349574	induced	Uncharacterized protein [Source:UniProtKB/TrEMBL;Acc:K7TT05]	http://www.maizegdb.org/gene_center/gene/GRMZM2G148026	orthologous to a gene codifying for a cupin domain containing protein in rice	ROS scavenging
GRMZM2G093606	2.40367	0.00130132	induced	Uncharacterized protein [Source:UniProtKB/TrEMBL;Acc:K7URE9]	http://www.maizegdb.org/gene_center/gene/GRMZM2G093606	orthologous to a cupin domain containing protein in rice	ROS scavenging
GRMZM2G072965	2.49164	0.000312185	induced	Uncharacterized protein [Source:UniProtKB/TrEMBL;Acc:K7TWN5]	http://www.maizegdb.org/gene_center/gene/GRMZM2G072965	orthologous to a gene codifying for a cupin domain containing protein in rice	ROS scavenging
GRMZM2G157298	2.51106	0.0224784	induced	Uncharacterized protein [Source:UniProtKB/TrEMBL;Acc:K7U0Q9]	http://www.maizegdb.org/gene_center/gene/GRMZM2G157298	orthologous to a gene codifying for a cupin domain containing protein in rice	ROS scavenging
GRMZM2G471355	2.69847	0.0314179	induced	Uncharacterized protein [Source:UniProtKB/TrEMBL;Acc:K7U0S4]	http://www.maizegdb.org/gene_center/gene/GRMZM2G471355	orthologous to a gene codifying for a cupin domain containing protein in rice	ROS scavenging
GRMZM2G148014	2.92055	7.41944e-05	induced	Uncharacterized protein [Source:UniProtKB/TrEMBL;Acc:K7URF1]	http://www.maizegdb.org/gene_center/gene/GRMZM2G148014	orthologous to a gene codifying for a cupin domain containing protein in rice	ROS scavenging
GRMZM2G093554	3.02611	0.000397665	induced	Uncharacterized protein [Source:UniProtKB/TrEMBL;Acc:K7TWM7]	http://www.maizegdb.org/gene_center/gene/GRMZM2G093554	orthologous to a gene codifying for a cupin domain containing protein in rice	ROS scavenging
GRMZM2G094375	3.06243	0.00022436	induced	Uncharacterized protein [Source:UniProtKB/TrEMBL;Acc:K7TF84]	http://www.maizegdb.org/gene_center/gene/GRMZM2G094375	laccasse	ROS scavenging
GRMZM2G061088	3.15537	0.0254651	induced	Peroxidase 2; Uncharacterized protein [Source:UniProtKB/TrEMBL;Acc:B4FY83]	http://www.maizegdb.org/gene_center/gene/GRMZM2G061088	Peroxidase	ROS scavenging
GRMZM2G113191	3.17163	6.75882e-09	induced	Carbonic anhydrase [Source:UniProtKB/TrEMBL;Acc:B6T9W3]	http://www.maizegdb.org/gene_center/gene/GRMZM2G113191	Carbonate dehydratase//monodehydroascorbate reductase (NADH)	ROS scavenging
GRMZM2G049930	3.17891	0.000476495	induced	Uncharacterized protein [Source:UniProtKB/TrEMBL;Acc:K7TPS9]	http://www.maizegdb.org/gene_center/gene/GRMZM2G049930	orthologous to a gene codifying for a cupin domain containing protein in rice	ROS scavenging
GRMZM5G870184	4.45536	4.83419e-07	induced	Putative laccase family protein [Source:UniProtKB/TrEMBL;Acc:K7TU80]	http://www.maizegdb.org/gene_center/gene/GRMZM5G870184	laccase	ROS scavenging
GRMZM2G104942	1.30429	0.00973915	induced	Uncharacterized protein [Source:UniProtKB/TrEMBL;Acc:B4FK78]	http://www.maizegdb.org/gene_center/gene/GRMZM2G104942	transport of sn-glycerol 3-phosphate	SAR signaling
GRMZM5G843302	2.24038	5.57054e-06	induced	Putative glycerol 3-phosphate permease; Uncharacterized protein [Source:UniProtKB/TrEMBL;Acc:B8A0W6]	http://www.maizegdb.org/gene_center/gene/GRMZM5G843302	glycerol 3-phosphate permease	SAR signaling
GRMZM2G030583	1.28731	0.0269406	induced	Monoterpene synthase [Source:UniProtKB/TrEMBL;Acc:A5YZT9]	http://www.maizegdb.org/gene_center/gene/GRMZM2G030583	Monoterpene synthase	Terpenoid synthesis
GRMZM2G123309	2.18528	0.000725778	induced	Putative cytochrome P450 superfamily protein [Source:UniProtKB/TrEMBL;Acc:K7V3P2]	http://www.maizegdb.org/gene_center/gene/GRMZM2G123309	β-amyrin oxidase	Terpenoid synthesis
GRMZM2G122654	3.36109	0.0022071	induced	Uncharacterized protein [Source:UniProtKB/TrEMBL;Acc:B4G0F5]	http://www.maizegdb.org/gene_center/gene/GRMZM2G122654	ent-cassa-12,15-diene 11-hydroxylase (phytocassane biosynthesis: phytocassane, rice phytoalexin)	Terpenoid synthesis
GRMZM2G083350	1.93335	0.0494251	induced	Putative WRKY DNA-binding domain superfamily protein [Source:UniProtKB/TrEMBL;Acc:K7UZ08]	http://www.maizegdb.org/gene_center/gene/GRMZM2G083350	WRKY-transcription factor 26	Transcription factor
GRMZM2G036448	1.19524	0.0162757	induced	Uncharacterized protein [Source:UniProtKB/TrEMBL;Acc:B4FSF4]	http://www.maizegdb.org/gene_center/gene/GRMZM2G036448	transmembrane amino acid transporter
GRMZM2G470882	1.42468	0.0229837	induced	Uncharacterized protein [Source:UniProtKB/TrEMBL;Acc:B4FPV0]	http://www.maizegdb.org/gene_center/gene/GRMZM2G470882
GRMZM2G158013	1.56972	0.0383328	induced	Uncharacterized protein [Source:UniProtKB/TrEMBL;Acc:C0P3Z9]	http://www.maizegdb.org/gene_center/gene/GRMZM2G158013	sulphate transporter
GRMZM2G105522	1.92784	0.0337277	induced	Uncharacterized protein [Source:UniProtKB/TrEMBL;Acc:C0PM41]	http://www.maizegdb.org/gene_center/gene/GRMZM2G105522	orthologous to a gene codifying for a plant-specific domain TIGR01615 family protein in rice
GRMZM5G836174	2.05587	0.024287	induced	Phosphatase phospho1; Uncharacterized protein [Source:UniProtKB/TrEMBL;Acc:B4F825]	http://www.maizegdb.org/gene_center/gene/GRMZM5G836174	Phosphatase phospho1	phosphate nutrient mobilization
GRMZM2G035542	2.13126	0.0258124	induced	Uncharacterized protein [Source:UniProtKB/TrEMBL;Acc:K7VC91]	http://www.maizegdb.org/gene_center/gene/GRMZM2G035542	Pyrophosphate-energized vacuolar membrane proton pump	oxidative phosphorilation
AF546187.1_FG012	2.26156	0.00130132	induced	NA	http://www.maizegdb.org/gene_center/gene/AF546187.1_FG012	Zinc-finger protein 1
GRMZM2G467520	2.31474	0.00832536	induced	Uncharacterized protein [Source:UniProtKB/TrEMBL;Acc:K7UGW8]	http://www.maizegdb.org/gene_center/gene/GRMZM2G467520
GRMZM2G085908	2.43939	0.0135399	induced	Putative cytochrome P450 superfamily protein [Source:UniProtKB/TrEMBL;Acc:K7UJ59]	http://www.maizegdb.org/gene_center/gene/GRMZM2G085908	cycle 20.2, cofactor of APC complex
AC191575.2_FG001	2.4578	0.0447119	induced	Uncharacterized protein [Source:UniProtKB/TrEMBL;Acc:B4FFT4]	http://www.maizegdb.org/gene_center/gene/AC191575.2_FG001	Haloacid dehalogenase-like hydrolase (HAD) superfamily protein
GRMZM5G889052	2.899	0.00480877	induced	Putative uncharacterized protein [Source:UniProtKB/TrEMBL;Acc:B6U6U9]	http://www.maizegdb.org/gene_center/gene/GRMZM5G889052
GRMZM5G801953	3.24529	0.0469485	induced	Uncharacterized protein [Source:UniProtKB/TrEMBL;Acc:K7VQV4]	http://www.maizegdb.org/gene_center/gene/GRMZM5G801953
GRMZM2G412598	3.72401	0.00321606	induced	NA	http://www.maizegdb.org/gene_center/gene/GRMZM2G412598	protein TsetseEP	immunoresponsive molecule in tsetse fly
GRMZM2G172204	-2.93767	1.39214e-14	repressed	Uncharacterized protein [Source:UniProtKB/TrEMBL;Acc:B7ZZ04]	http://www.maizegdb.org/gene_center/gene/GRMZM2G172204	beta glucosidase aggregating factor1 (bgaf1)	Carbohydrate catabolism
GRMZM2G018716	-2.89577	8.91976e-06	repressed	Uncharacterized protein [Source:UniProtKB/TrEMBL;Acc:B7ZXC1]	http://www.maizegdb.org/gene_center/gene/GRMZM2G018716	beta-fructofuranosidase	Carbohydrate catabolism
GRMZM2G061403	-1.55898	0.00518621	repressed	Putative O-Glycosyl hydrolase superfamily protein [Source:UniProtKB/TrEMBL;Acc:K7VLR3]	http://www.maizegdb.org/gene_center/gene/GRMZM2G061403	glucan endo-1,3-beta-glucosidase GII	Carbohydrate catabolism
GRMZM2G176307	-1.54369	0.000749501	repressed	Uncharacterized protein [Source:UniProtKB/TrEMBL;Acc:B4G0L9]	http://www.maizegdb.org/gene_center/gene/GRMZM2G176307	glyceraldehide-3 phosphate dehydrogenase4	Carbohydrate catabolism
GRMZM2G071630	-1.48476	0.00400219	repressed	Glyceraldehyde-3-phosphate dehydrogenase 3, cytosolic [Source:UniProtKB/Swiss-Prot;Acc:Q43247],sp|Q43247|G3PC3_MAIZE Glyceraldehyde-3-phosphate dehydrogenase 3, cytosolic OS=Zea mays GN=GAPC3 PE=2 SV=1	http://www.maizegdb.org/gene_center/gene/GRMZM2G071630	glyceraldehide-3 phosphate dehydrogenase 3	Carbohydrate catabolism
GRMZM2G149452	-7.53716	0.00103628	repressed	NA	http://www.maizegdb.org/gene_center/gene/GRMZM2G149452	orthologous to auxin-induced 5NG4//nodulin-like gene in Aegilops tauschii	Amino acid and auxin transport
GRMZM2G131421	-4.47267	0.00164321	repressed	Early nodulin 93 [Source:UniProtKB/TrEMBL;Acc:B6SGD1]	http://www.maizegdb.org/gene_center/gene/GRMZM2G131421	early nodulin 93	Regulation of C:N ratio?
GRMZM2G147399	-4.0968	0.0259258	repressed	Uncharacterized protein [Source:UniProtKB/TrEMBL;Acc:K7V752]	http://www.maizegdb.org/gene_center/gene/GRMZM2G147399	early nodulin 93	Regulation of C:N ratio?
GRMZM2G014705	-3.84822	0.0130899	repressed	Uncharacterized protein [Source:UniProtKB/TrEMBL;Acc:K7UCZ3]	http://www.maizegdb.org/gene_center/gene/GRMZM2G014705	orthologous to a putative early nodulin 93 gene in rice	Regulation of C:N ratio?
GRMZM2G060974	-2.19857	0.00941798	repressed	NA	http://www.maizegdb.org/gene_center/gene/GRMZM2G060974	nodulin MtN3 family protein (sweet3b)	Glucose, sucrose or fructose transport
GRMZM2G139834	-1.54299	0.000161817	repressed	Uncharacterized protein [Source:UniProtKB/TrEMBL;Acc:B4FY67]	http://www.maizegdb.org/gene_center/gene/GRMZM2G139834	orthologous to a putaive nodulin gene in rice	Amino acid and auxin transport
GRMZM2G048129	-1.29268	0.00618773	repressed	MtN19-like protein [Source:UniProtKB/TrEMBL;Acc:B6SZN0]	http://www.maizegdb.org/gene_center/gene/GRMZM2G048129	orthologous to a likely MtN19 gene in rice	Stress up-regulated nodulin
GRMZM2G067315	-2.417	0.0029913	repressed	NA	http://www.maizegdb.org/gene_center/gene/GRMZM2G067315	glycine-rich cell wall structural protein 2	Cell wall protein
GRMZM2G168651	-2.06714	0.00165279	repressed	NA	http://www.maizegdb.org/gene_center/gene/GRMZM2G168651	hydroxyproline rich glycoprotein1	Cell wall protein
GRMZM2G354834	-1.95523	0.0229378	repressed	Proline-rich family protein [Source:UniProtKB/TrEMBL;Acc:K7TNK9]	http://www.maizegdb.org/gene_center/gene/GRMZM2G354834	adhesive/proline-rich protein	Cell wall protein
GRMZM5G843555	-4.11061	0.0155939	repressed	Uncharacterized protein [Source:UniProtKB/TrEMBL;Acc:B4FNB0]	http://www.maizegdb.org/gene_center/gene/GRMZM5G843555	procollagen-proline dioxygenase	Cell wall protein
GRMZM2G046532	-3.71858	0.0158773	repressed	Flower-specific gamma-thionin; Uncharacterized protein [Source:UniProtKB/TrEMBL;Acc:B6SJS8]	http://www.maizegdb.org/gene_center/gene/GRMZM2G046532	flower-specific gamma-thionin (Defensin)	Defense response
GRMZM2G097884	-2.51217	3.48318e-05	repressed	Uncharacterized protein [Source:UniProtKB/TrEMBL;Acc:C0PPC0]	http://www.maizegdb.org/gene_center/gene/GRMZM2G097884	Putative transciption regulator	Defense response
GRMZM2G020940	-1.72311	0.00134993	repressed	Uncharacterized protein [Source:UniProtKB/TrEMBL;Acc:B4G0K5]	http://www.maizegdb.org/gene_center/gene/GRMZM2G020940	orthologous to stress responsive gene in rice	Defense response
GRMZM2G113726	-1.53268	0.0310935	repressed	Uncharacterized protein [Source:UniProtKB/TrEMBL;Acc:C4J075]	http://www.maizegdb.org/gene_center/gene/GRMZM2G113726	orthologous to a putative WD-40 repeat family gene in rice	Defense response
GRMZM2G024668	-1.41873	0.0311815	repressed	Uncharacterized protein [Source:UniProtKB/TrEMBL;Acc:C4J3K8]	http://www.maizegdb.org/gene_center/gene/GRMZM2G024668	orthologous to a putative heat shock gene in rice	Defense response
GRMZM2G059706	-1.25742	0.0332726	repressed	Disease resistance response protein 206; Uncharacterized protein [Source:UniProtKB/TrEMBL;Acc:B6T8I3]	http://www.maizegdb.org/gene_center/gene/GRMZM2G059706	Disease resistance response protein 206	Defense response
GRMZM2G082959	-3.51332	3.13424e-10	repressed	Uncharacterized protein [Source:UniProtKB/TrEMBL;Acc:K7V3I9]	http://www.maizegdb.org/gene_center/gene/GRMZM2G082959	carboxylic-ester hydrolase	Detoxification
GRMZM2G308687	-1.2086	0.0330665	repressed	Glutathione transferase [Source:UniProtKB/TrEMBL;Acc:O24595]	http://www.maizegdb.org/gene_center/gene/GRMZM2G308687	Glutathione transferase	Detoxification
GRMZM2G014797	-3.49317	7.4247e-05	repressed	NA	http://www.maizegdb.org/gene_center/gene/GRMZM2G014797	abscisic acid stress ripening7 (aasr7)	Hormone biosynthesis and perception
GRMZM2G057841	-1.58806	0.0398395	repressed	NA	http://www.maizegdb.org/gene_center/gene/GRMZM2G057841	aasr6 - abscisic acid stress ripening6	Hormone biosynthesis and perception
GRMZM2G013448	-3.18634	7.41275e-16	repressed	Uncharacterized protein [Source:UniProtKB/TrEMBL;Acc:C0P6Q8]	http://www.maizegdb.org/gene_center/gene/GRMZM2G013448	Aminocyclopropane-carboxylate oxidase	Hormone biosynthesis and perception
GRMZM2G044194	-2.78898	6.73091e-07	repressed	Phytosulfokines 4 [Source:UniProtKB/TrEMBL;Acc:B6UIM4]	http://www.maizegdb.org/gene_center/gene/GRMZM2G044194	phytosulfokine peptide precursor1	Hormone biosynthesis and perception
GRMZM2G053503	-4.01102	0.0011454	repressed	Ethylene-responsive factor-like protein 1; Putative AP2/EREBP transcription factor superfamily protein [Source:UniProtKB/TrEMBL;Acc:B6TYN8]	http://www.maizegdb.org/gene_center/gene/GRMZM2G053503	AP2-EREBP-transcription factor 148	Hormone biosynthesis and perception
GRMZM2G169382	-2.73153	0.000174375	repressed	Uncharacterized protein [Source:UniProtKB/TrEMBL;Acc:B4FDY9]	http://www.maizegdb.org/gene_center/gene/GRMZM2G169382	AP2-EREBP-transcription factor 193	Hormone biosynthesis and perception
GRMZM2G061487	-1.27476	0.0315668	repressed	DRE binding factor 1 [Source:UniProtKB/TrEMBL;Acc:B6TDZ0]	http://www.maizegdb.org/gene_center/gene/GRMZM2G061487	AP2-EREBP-transcription factor 204	Hormone biosynthesis and perception
GRMZM2G124759	-4.67664	5.4513e-09	repressed	Uncharacterized protein [Source:UniProtKB/TrEMBL;Acc:C0P3P0]	http://www.maizegdb.org/gene_center/gene/GRMZM2G124759	triacylglycerol lipase	Lipid metabolism of oil bodies
GRMZM2G045155	-3.50405	0.00376898	repressed	B12D protein [Source:UniProtKB/TrEMBL;Acc:B6T0R2]	http://www.maizegdb.org/gene_center/gene/GRMZM2G045155	B12D protein	Senescence-associated protein (beta-oxidation)
GRMZM2G153208	-1.91737	0.00176094	repressed	Secretory protein [Source:UniProtKB/TrEMBL;Acc:B6TDW7]	http://www.maizegdb.org/gene_center/gene/GRMZM2G153208	phosphatidylglycerophosphatase (Secretory protein)	phospholipid biosynthesis of thylakoid membranes (photosynthesis)
GRMZM2G085924	-3.5303	2.93941e-08	repressed	Herbicide safener binding protein; Uncharacterized protein [Source:UniProtKB/TrEMBL;Acc:O49010]	http://www.maizegdb.org/gene_center/gene/GRMZM2G085924	O-methyltransferase ZRP4 (likely flavone methyltransferase )	Phenylpropanoid pathway
GRMZM2G431288	-3.36133	9.3539e-12	repressed	NA	http://www.maizegdb.org/gene_center/gene/GRMZM2G431288	Flavonoid 3'-monooxygenase	Phenylpropanoid pathway
GRMZM2G099420	-3.07221	8.82892e-05	repressed	Uncharacterized protein [Source:UniProtKB/TrEMBL;Acc:K7UJU3]	http://www.maizegdb.org/gene_center/gene/GRMZM2G099420	Cynnamoyl-CoA reductase 2	Phenylpropanoid pathway
GRMZM2G125482	-2.69427	0.0116973	repressed	Flavonoid 3-monooxygenase [Source:UniProtKB/TrEMBL;Acc:B6SSX8]	http://www.maizegdb.org/gene_center/gene/GRMZM2G125482	flavonoid 3'-monooxygenase	Phenylpropanoid pathway
GRMZM2G179024	-1.79077	0.0175752	repressed	Uncharacterized protein [Source:UniProtKB/TrEMBL;Acc:B4FWH6]	http://www.maizegdb.org/gene_center/gene/GRMZM2G179024	Two-component response regulator-like APRR9	Component of the temperature-sensitive circadian system
GRMZM2G130943	-1.78228	0.0105829	repressed	Uncharacterized protein [Source:UniProtKB/TrEMBL;Acc:B4F936]	http://www.maizegdb.org/gene_center/gene/GRMZM2G130943	Protein phosphatase 2C	Protein regulation and signalling
GRMZM2G308615	-1.57205	0.000689644	repressed	Uncharacterized protein [Source:UniProtKB/TrEMBL;Acc:B7ZYU7]	http://www.maizegdb.org/gene_center/gene/GRMZM2G308615	protein phosphatase 2C	Protein regulation and signalling
GRMZM2G082487	-1.49444	0.0197445	repressed	Protein phosphatase 2C [Source:UniProtKB/TrEMBL;Acc:B6TY17]	http://www.maizegdb.org/gene_center/gene/GRMZM2G082487	Protein phosphatase 2C	Protein regulation and signalling
GRMZM2G170602	-2.02747	0.0276979	repressed	NA	http://www.maizegdb.org/gene_center/gene/GRMZM2G170602	formate dehydrogenase	Redox
GRMZM2G300965	-1.80775	0.00989319	repressed	Uncharacterized protein [Source:UniProtKB/TrEMBL;Acc:K7UD35]	http://www.maizegdb.org/gene_center/gene/GRMZM2G300965	NAD(P)H oxidase	Redox
GRMZM2G168898	-1.37918	0.0109754	repressed	Hemoglobin 2; Hemoglobin 2Non-symbiotic hemoglobin 2; Non-symbiotic hemoglobin 2 [Source:UniProtKB/TrEMBL;Acc:Q3S3T0]	http://www.maizegdb.org/gene_center/gene/GRMZM2G168898	hemoglobin2 (hb2)	Redox
GRMZM2G075456	-4.40326	7.93057e-26	repressed	Calcium binding EF-hand protein; Uncharacterized protein [Source:UniProtKB/TrEMBL;Acc:B6U388]	http://www.maizegdb.org/gene_center/gene/GRMZM2G075456	peroxygenase	ROS scavenging
GRMZM2G166141	-1.88434	0.0057851	repressed	Uncharacterized protein [Source:UniProtKB/TrEMBL;Acc:K7TJE4]	http://www.maizegdb.org/gene_center/gene/GRMZM2G166141	orthologous to germin-like genes in rice	ROS scavenging
GRMZM2G107228	-1.87619	0.0017955	repressed	Uncharacterized protein [Source:UniProtKB/TrEMBL;Acc:B4FU88]	http://www.maizegdb.org/gene_center/gene/GRMZM2G107228	peroxidase	ROs scavenging
AC203989.4_FG001	-1.68917	0.0451484	repressed	Cupin, RmlC-type [Source:UniProtKB/TrEMBL;Acc:B6TB90]	http://www.maizegdb.org/gene_center/gene/AC203989.4_FG001	cupin, RmlC-type	ROS scavenging
GRMZM2G025441	-1.06431	0.048985	repressed	Peroxidase 70 [Source:UniProtKB/Swiss-Prot;Acc:A5H452],sp|A5H452|PER70_MAIZE Peroxidase 70 OS=Zea mays GN=PER70 PE=1 SV=1	http://www.maizegdb.org/gene_center/gene/GRMZM2G025441	Peroxidase 70 precursor	ROS scavenging
GRMZM2G028104	-1.81015	0.00162321	repressed	3-N-debenzoyl-2-deoxytaxol N-benzoyltransferase; Uncharacterized protein [Source:UniProtKB/TrEMBL;Acc:B4G029]	http://www.maizegdb.org/gene_center/gene/GRMZM2G028104	10-deacetylbaccatin III acetyl transferase	Alkaloid biosynthesis
GRMZM2G169149	-4.22426	9.88732e-08	repressed	WRKY62-superfamily of TFs having WRKY and zinc finger domains [Source:UniProtKB/TrEMBL;Acc:B6STM4]	http://www.maizegdb.org/gene_center/gene/GRMZM2G169149	WRKY-transcription factor 104	Transcription factor
GRMZM2G087095	-1.56935	0.0397866	repressed	MADS-box transcription factor 34; Uncharacterized protein [Source:UniProtKB/TrEMBL;Acc:B4FZ68]	http://www.maizegdb.org/gene_center/gene/GRMZM2G087095	MADS-box transcription factor 34	Transcription factor
GRMZM2G083855	-5.41214	0.0271313	repressed	Putative uncharacterized protein [Source:UniProtKB/TrEMBL;Acc:B6U3R3]	http://www.maizegdb.org/gene_center/gene/GRMZM2G083855	Copper transport protein family
GRMZM2G343291	-4.12314	0.000158766	repressed	Uncharacterized protein [Source:UniProtKB/TrEMBL;Acc:K7U1U9]	http://www.maizegdb.org/gene_center/gene/GRMZM2G343291
GRMZM2G423139	-3.46695	0.00619259	repressed	Calcium-binding allergen Ole e 8 [Source:UniProtKB/TrEMBL;Acc:B6UD40]	http://www.maizegdb.org/gene_center/gene/GRMZM2G423139	calcium-binding allergen Ole e 8
GRMZM2G393062	-3.38941	0.000206563	repressed	NA	http://www.maizegdb.org/gene_center/gene/GRMZM2G393062
GRMZM2G164929	-2.97245	0.0303409	repressed	NA	http://www.maizegdb.org/gene_center/gene/GRMZM2G164929	Pectinesterase inhibitor
GRMZM2G016462	-2.92255	0.000152924	repressed	Uncharacterized protein [Source:UniProtKB/TrEMBL;Acc:B6STD0]	http://www.maizegdb.org/gene_center/gene/GRMZM2G016462
GRMZM2G043921	-2.87916	0.0063499	repressed	Serine-rich protein [Source:UniProtKB/TrEMBL;Acc:B6SQN5]	http://www.maizegdb.org/gene_center/gene/GRMZM2G043921	serine-rich protein
AC210731.3_FG002	-2.37995	0.000514382	repressed	Uncharacterized protein [Source:UniProtKB/TrEMBL;Acc:K7UMR4]	http://www.maizegdb.org/gene_center/gene/AC210731.3_FG002
GRMZM2G400965	-2.28521	0.00279448	repressed	Putative uncharacterized protein [Source:UniProtKB/TrEMBL;Acc:B6SJR6]	http://www.maizegdb.org/gene_center/gene/GRMZM2G400965	Protein involved in hypersensibility
GRMZM2G024517	-2.12057	0.000854023	repressed	Putative uncharacterized protein [Source:UniProtKB/TrEMBL;Acc:B6TUG2]	http://www.maizegdb.org/gene_center/gene/GRMZM2G024517
GRMZM2G108949	-1.98311	0.0262553	repressed	NA	http://www.maizegdb.org/gene_center/gene/GRMZM2G108949
GRMZM5G856297	-1.77832	4.3946e-05	repressed	Uncharacterized protein [Source:UniProtKB/TrEMBL;Acc:B4FEU2]	http://www.maizegdb.org/gene_center/gene/GRMZM5G856297
GRMZM2G003970	-1.73004	0.008746	repressed	Uncharacterized protein [Source:UniProtKB/TrEMBL;Acc:B4FIU0]	http://www.maizegdb.org/gene_center/gene/GRMZM2G003970
GRMZM2G160710	-1.72489	0.00555148	repressed	ATFP4 [Source:UniProtKB/TrEMBL;Acc:B6UDP3]	http://www.maizegdb.org/gene_center/gene/GRMZM2G160710	ATFP4
GRMZM2G010447	-1.63547	0.0483417	repressed	Uncharacterized protein [Source:UniProtKB/TrEMBL;Acc:C0PIP9]	http://www.maizegdb.org/gene_center/gene/GRMZM2G010447
AC233979.1_FG008	-1.4403	0.00907797	repressed	Uncharacterized protein [Source:UniProtKB/TrEMBL;Acc:B6TB74]	http://www.maizegdb.org/gene_center/gene/AC233979.1_FG008	orthologous to a gene that codifies for a DUF581 domain containing protein (regulatory protein) in rice
GRMZM2G037485	-1.40705	0.0263702	repressed	Uncharacterized protein [Source:UniProtKB/TrEMBL;Acc:C0P6Z7]	http://www.maizegdb.org/gene_center/gene/GRMZM2G037485
GRMZM2G094510	-1.40273	0.00561626	repressed	Uncharacterized protein [Source:UniProtKB/TrEMBL;Acc:B6U3H7]	http://www.maizegdb.org/gene_center/gene/GRMZM2G094510
GRMZM2G154789	-1.28843	0.0358953	repressed	NA	http://www.maizegdb.org/gene_center/gene/GRMZM2G154789
