# Supplementary material for: Maize Stem Response to Long-Term Attack by Sesamia nonagrioides
Source: Front Plant Sci. 2018 Apr 23;9:522. doi: 10.3389/fpls.2018.00522 (PMC5925969; doi:10.3389/fpls.2018.00522)
Supplement: Supplementary file 2 [file Table_2.xlsx]

## Sheet: S. nonagrioides vs Control
Supplementary Table 2. List of metabolites with a signifficant role in the long-term maize response to Sesamia nonagrioides feeding
mz	rt	ionization	FC	log2(FC)	p.value	(-log10(p))	Molecular Formula	Putative compound
85.0303	96.598	neg	2.897	1.5346	0.027258	1.5645	-	-
129.022	96.871	neg	2.7251	1.4463	0.041043	1.3868	-	-
164.072	121.3	neg	4.0471	2.0169	0.047813	1.3205	C9H11NO2	4-Hydroxy-1-(3-pyridyl)-1-butanone
173.01	96.598	neg	2.4802	1.3104	0.028217	1.5495	C6H6O6	Aconitate / Dehydroascorbic acid
203.082	176.179	neg	4.235	2.0824	0.026584	1.5754	C11H12N2O2	Vasicinol
210.04	284.727	neg	0.44486	-1.1686	0.0043927	2.3573	C9H9NO5	DIMBOA
232.058	121.398	neg	2.0481	1.0343	0.013252	1.8777	-	-
263.139	182.841	neg	0.15945	-2.6488	0.029249	1.5339	C14H20N2O3	-
271.069	176.362	neg	2.7949	1.4828	0.011475	1.9403	-	-
281.069	288.538	neg	3.9878	1.9956	0.019732	1.7048	-	-
306.076	90.7555	neg	0.35209	-1.506	0.039635	1.4019	C10H17N3O6S	Glutathione
337.056	282.259	neg	0.4361	-1.1973	0.012269	1.9112	C15H14O9 / C9H15N4O8P	2-O-Acetyl-trans-coutaric acid / 5-aminoimidrazole-4-carboxamide-1-ß-D-ribofuranosyl 5'-monophosphate
351.129	243.909	neg	3.0074	1.5885	0.012283	1.9107	-	-
367.106	121.048	neg	17.13	4.0985	0.034623	1.4606	-	-
377.051	175.277	neg	0.46569	-1.1026	0.00083043	3.0807	-	-
385.115	282.739	neg	3.9748	1.9909	0.039316	1.4054	C28H19P	4-O-ß-Glucosyl-sinapate
401.109	119.786	neg	4.4715	2.1608	0.010479	1.9797	-	-
429.153	176.298	neg	15.251	3.9308	0.029934	1.5238	C21H25F3O6	Sesartemin
433.135	114.237	neg	2.4042	1.2656	0.0029031	2.5371	-	-
479.092	92.02	neg	0.27666	-1.8538	0.013685	1.8637	-	-
479.139	114.237	neg	2.0018	1.0013	0.0020838	2.6811	-	-
509.257	489.699	neg	4.7104	2.2359	0.018532	1.7321	-	-
536.113	93.271	neg	0.37518	-1.4143	0.0061771	2.2092	-	-
545.132	357.943	neg	2.195	1.1342	0.035858	1.4454	C26H26O13	-
547.146	301.438	neg	2.3253	1.2174	0.01078	1.9674	C26H28O13	-
548.148	301.771	neg	2.1599	1.111	0.0021335	2.6709	-	-
550.206	294.247	neg	0.46504	-1.1046	0.041967	1.3771	-	-
581.136	175.788	neg	2.1676	1.1161	0.038945	1.4095	-	-
613.158	90.748	neg	0.14496	-2.7863	0.031451	1.5024	C30H30O14	Safflomin C
651.124	274.183	neg	2.2111	1.1447	0.046178	1.3356	-	-
727.099	97.1505	neg	2.5952	1.3758	0.048839	1.3112	-	-
91.0543	92.2535	pos	2.0212	1.0152	0.045408	1.3429	-	-
103.055	123.246	pos	4.6691	2.2231	0.0468	1.3298	-	-
105.047	123.242	pos	5.1064	2.3523	0.046909	1.3287	-	-
107.052	92.254	pos	2.3257	1.2177	0.048289	1.3162	C4H10OS	-
110.062	269.131	pos	3.46	1.7908	0.045121	1.3456	-	-
117.063	177.237	pos	3.9472	1.9808	0.018498	1.7329	-	-
123.051	103.068	pos	2.2242	1.1533	0.020754	1.6829	-	-
131.05	123.251	pos	4.1223	2.0434	0.046806	1.3297	-	-
132.082	176.734	pos	4.2255	2.0791	0.033092	1.4803	-	-
137.064	115.069	pos	2.352	1.2339	0.026937	1.5696	-	-
142.066	177.235	pos	3.8448	1.9429	0.044902	1.3477	-	-
143.073	210.879	pos	95.772	6.5815	0.004543	2.3427	-	-
143.073	176.99	pos	3.9961	1.9986	0.023396	1.6309	-	-
144.081	176.99	pos	4.0557	2.02	0.036522	1.4374	C10H9N	1-Naphthylamine / 2-Naphtylamine
144.081	210.648	pos	9.5718	3.2588	0.020549	1.6872	C10H9N	Quinaldine / 6-Methylquinoline
146.061	177.235	pos	3.9431	1.9793	0.031156	1.5065	C9H7NO	-
147.046	174.268	pos	0.20501	-2.2862	0.022371	1.6503	-	-
148.05	176.253	pos	0.48193	-1.0531	0.021734	1.6629	-	-
149.057	123.248	pos	37.861	5.2426	0.045144	1.3454	-	-
150.06	122.989	pos	3.7788	1.9179	0.011987	1.9213	-	-
166.086	123.249	pos	4.3962	2.1363	0.035948	1.4443	C9H11NO2	4-Hydroxy-1-(3-pyridyl)-1-butanone
170.06	177.235	pos	3.795	1.9241	0.043315	1.3634	-	-
171.065	177.237	pos	6.6572	2.7349	0.036218	1.4411	C8H10O4	-
179.049	91.7335	pos	0.42835	-1.2231	0.019538	1.7091	C15H10N2O3S	L-Cys-Gly
188.068	123.249	pos	5.0813	2.3452	0.020599	1.6861	-	-
188.07	177.235	pos	4.1621	2.0573	0.044163	1.3549	C6H10CIN5	Indolacrylic acid
204.041	122.755	pos	4.9604	2.3104	1.37e-05	4.862	-	-
205.069	92.276	pos	0.45398	-1.1393	0.018992	1.7214	-	-
205.096	176.99	pos	3.7509	1.9073	0.046043	1.3368	C11H12N2O2	Vasicinol
206.137	125.767	pos	4.3856	2.1328	0.0092249	2.035	-	-
208.06	223.608	pos	2.5907	1.3733	0.017701	1.752	C10H9NO4	-
227.079	177.49	pos	4.0286	2.0103	0.0069481	2.1581	-	-
233.059	92.136	pos	0.43969	-1.1854	0.027665	1.5581	C16H8O2	-
243.052	177.737	pos	4.5938	2.1997	0.0017862	2.7481	-	-
248.052	269.131	pos	5.5176	2.4641	0.037587	1.425	-	-
249.061	178.231	pos	2.3444	1.2292	0.011569	1.9367	-	-
265.153	184.224	pos	0.2145	-2.221	0.044717	1.3495	C14H20N2O3	-
266.156	184.469	pos	0.21263	-2.2336	0.044454	1.3521	C15H23NOS	-
308.091	91.7335	pos	0.44761	-1.1597	0.024194	1.6163	C10H17N3O6S	Glutathione
339.074	175.445	pos	0.45722	-1.129	0.017551	1.7557	C15H15CIN2O5	N-(Carbomethoxyacetyl)-4-S-chlorotryptophan
379.064	175.748	pos	0.48292	-1.0502	0.012828	1.8918	-	-
380.07	177.065	pos	0.29563	-1.7582	0.0052027	2.2838	-	-
380.113	92.1485	pos	0.15092	-2.7281	0.030734	1.5124	C13H21N3O8S	(R)-S-Lactoylglutathione
395.039	175.748	pos	0.34426	-1.5384	0.0050674	2.2952	-	-
397.093	158.355	pos	2.0338	1.0242	0.0020816	2.6816	C21H16O8	-
398.109	220.301	pos	2.2292	1.1565	0.047345	1.3247	-	-
404.158	282.188	pos	5.7558	2.525	0.039132	1.4075	-	-
409.11	282.19	pos	4.8944	2.2911	0.0035357	2.4515	-	-
452.177	117.127	pos	2.9305	1.5511	0.0097732	2.01	-	-
479.2	108.569	pos	3.8986	1.9629	0.022337	1.651	-	-
481.109	93.047	pos	0.24279	-2.0422	0.0339	1.4698	-	-
493.136	330.383	pos	0.20771	-2.2674	0.020507	1.6881	C23H24O12	-
528.299	489.573	pos	3.2938	1.7197	0.044091	1.3556	-	-
538.129	94.362	pos	0.45896	-1.1236	0.035627	1.4482	-	-
615.173	91.8085	pos	0.3278	-1.6091	0.023689	1.6255	C30H30O14	Cinchonain Id 7-glucoside / Safllomin C
646.233	91.767	pos	2.145	1.101	0.047822	1.3204	-	-
664.119	91.746	pos	0.086117	-3.5376	0.0099831	2.0007	C21H29N7O14P2	NADH
686.247	91.205	pos	2.3013	1.2025	0.048607	1.3133	-	-
