# Supplementary material for: Maize Stem Response to Long-Term Attack by Sesamia nonagrioides
Source: Front Plant Sci. 2018 Apr 23;9:522. doi: 10.3389/fpls.2018.00522 (PMC5925969; doi:10.3389/fpls.2018.00522)
Supplement: Supplementary file 4 [file Table_4.xlsx]

## Sheet: Insect regurgitates vs wounding
Supplementary Table 4. List of significantly up- or down-regulated transcripts upon Sesamia nonagrioides regurgitate treatment
Gene_ID	log2FC	FDR	Expression	Description	Hyperlink_gene ID (www.maizegdb.org)	Functional annotation_www.maizegdb.org	Biological function
GRMZM5G826389	3.25301	0.00523461	Induced	Uncharacterized protein [Source:UniProtKB/TrEMBL;Acc:B4FMR9]	http://www.maizegdb.org/gene_center/gene/GRMZM5G826389	(S)-norcoclaurine synthase	Alkaloid biosynthesis
GRMZM2G359298	2.88797	0.0118103	Induced	Uncharacterized protein [Source:UniProtKB/TrEMBL;Acc:K7U2E4]	http://www.maizegdb.org/gene_center/gene/GRMZM2G359298	amine oxidase 1	Alkaloid biosynthesis
GRMZM2G077401	4.12592	0.0423048	Induced	Dopamine beta-monooxygenase; Uncharacterized protein [Source:UniProtKB/TrEMBL;Acc:B4F9N6]	http://www.maizegdb.org/gene_center/gene/GRMZM2G077401	Dopamine beta-monooxygenase	Alkaloid biosynthesis
GRMZM2G172491	3.36587	0.0245342	Induced	3-hydroxyindolin-2-one monooxygenase [Source:UniProtKB/Swiss-Prot;Acc:Q43250]	http://www.maizegdb.org/gene_center/gene/GRMZM2G172491	P450 3-hydroxy-indolin-2-one hydroxylase (bx4 gene)	Benzoxazinoid biosynthesis
GRMZM2G125241	2.79022	0.0333815	Induced	Glucan endo-1,3-beta-glucosidase 4; Uncharacterized protein [Source:UniProtKB/TrEMBL;Acc:B6TIP4]	http://www.maizegdb.org/gene_center/gene/GRMZM2G125241	Glucan endo-1,3-beta-glucosidase 4	Carbohydrate metabolism
GRMZM2G152908	2.70727	0.0118684	Induced	Sucrose synthase 2 [Source:UniProtKB/Swiss-Prot;Acc:P49036]	http://www.maizegdb.org/gene_center/gene/GRMZM2G152908	sucrose synthase1 (sus1)	Carbohydrate metabolism
GRMZM5G800014	3.35069	0.0484767	Induced	Uncharacterized protein [Source:UniProtKB/TrEMBL;Acc:C0P9B2]	http://www.maizegdb.org/gene_center/gene/GRMZM5G800014	orthologous to a Harpin-induced gene in rice	Defense response
GRMZM2G088531	3.3077	0.00200665	Induced	Uncharacterized protein [Source:UniProtKB/TrEMBL;Acc:K7VB38]	http://www.maizegdb.org/gene_center/gene/GRMZM2G088531	orthologous to a polygalacturonase inhibitor in rice	Defense response
GRMZM2G042639	2.75995	0.0414432	Induced	Protein IN2-1 [Source:UniProtKB/Swiss-Prot;Acc:P49248],sp|P49248|IN21_MAIZE Protein IN2-1 OS=Zea mays GN=IN2-1 PE=2 SV=1	http://www.maizegdb.org/gene_center/gene/GRMZM2G042639	Glutathione transferase	Detoxification
GRMZM2G114675	4.53466	0.0341654	Induced	Uncharacterized protein [Source:UniProtKB/TrEMBL;Acc:C0P7F4]	http://www.maizegdb.org/gene_center/gene/GRMZM2G114675	orthologous to a gene codifying for a heavy metal-associated domain containing protein in rice	Detoxification
GRMZM2G143400	3.84432	0.0278003	Induced	NA	http://www.maizegdb.org/gene_center/gene/GRMZM2G143400	orthologous to a putative MATE gene in rice	Detoxification
GRMZM2G099340	3.63234	0.000174149	Induced	Metallothionein-like protein type 2 [Source:UniProtKB/TrEMBL;Acc:B6TAZ4]	http://www.maizegdb.org/gene_center/gene/GRMZM2G099340	orthologous to a putative metallothionein gene in rice	Detoxification
GRMZM2G091643	-inf	0.0398634	Induced	Uncharacterized protein [Source:UniProtKB/TrEMBL;Acc:C0PGY8]	http://www.maizegdb.org/gene_center/gene/GRMZM2G091643	3-oxo-2-(2'-[Z]-pentenyl)cyclopentane-1-octanoate CoA ligase	Hormone biosynthesis, perception and homeostasis
GRMZM2G013448	3.11605	0.00323864	Induced	Uncharacterized protein [Source:UniProtKB/TrEMBL;Acc:C0P6Q8]	http://www.maizegdb.org/gene_center/gene/GRMZM2G013448	Aminocyclopropanecarboxylate oxidase (Ethylene biosynthesis)	Hormone biosynthesis, perception and homeostasis
GRMZM2G085964	3.61308	0.0157033	Induced	Putative AP2/EREBP transcription factor superfamily protein; Uncharacterized protein [Source:UniProtKB/TrEMBL;Acc:C0P7X8]	http://www.maizegdb.org/gene_center/gene/GRMZM2G085964	AP2-EREBP-transcription factor 69	Hormone biosynthesis, perception and homeostasis
GRMZM2G018138	-inf	0.00331005	Induced	NA	http://www.maizegdb.org/gene_center/gene/GRMZM2G018138	AP2-EREBP-transcription factor 88 (ereb88)	Hormone biosynthesis, perception and homeostasis
GRMZM2G147243	2.52505	0.0240488	Induced	IAA17-auxin-responsive Aux/IAA family member; Uncharacterized protein [Source:UniProtKB/TrEMBL;Acc:B4F9B9]	http://www.maizegdb.org/gene_center/gene/GRMZM2G147243	Aux/IAA-transcription factor 28 (iaa28)	Hormone biosynthesis, perception and homeostasis
GRMZM2G159285	2.78428	0.0441003	Induced	Uncharacterized protein [Source:UniProtKB/TrEMBL;Acc:B8A2Y3]	http://www.maizegdb.org/gene_center/gene/GRMZM2G159285	Aux/IAA-transcription factor 4 (iaa4)	Hormone biosynthesis, perception and homeostasis
GRMZM2G096171	2.79933	0.0205048	Induced	Response regulator 7; Uncharacterized protein [Source:UniProtKB/TrEMBL;Acc:B4FKP5]	http://www.maizegdb.org/gene_center/gene/GRMZM2G096171	cytokinin response regulator7	Hormone biosynthesis, perception and homeostasis
GRMZM2G153359	2.89111	0.0476059	Induced	NA	http://www.maizegdb.org/gene_center/gene/GRMZM2G153359	gibberellin 2-oxidase4 (ga2ox4)	Hormone biosynthesis, perception and homeostasis
GRMZM2G156004	5.356	0.00995794	Induced	Transferase [Source:UniProtKB/TrEMBL;Acc:B6TT96]	http://www.maizegdb.org/gene_center/gene/GRMZM2G156004	acetyl CoA:acetyl alcohol acetyltransferase (volatile biosynthesis)	Lipid metabolism
GRMZM2G316362	3.33033	0.0197355	Induced	Acyl-desaturase; Uncharacterized protein [Source:UniProtKB/TrEMBL;Acc:B6UI69]	http://www.maizegdb.org/gene_center/gene/GRMZM2G316362	Acyl-desaturase	Lipid metabolism
GRMZM2G045155	5.0135	0.0346827	Induced	B12D protein [Source:UniProtKB/TrEMBL;Acc:B6T0R2]	http://www.maizegdb.org/gene_center/gene/GRMZM2G045155	B12D protein	Lipid metabolism
GRMZM2G002286	3.92537	0.0332091	Induced	Esterase/lipase/thioesterase [Source:UniProtKB/TrEMBL;Acc:K7U7Z4]	http://www.maizegdb.org/gene_center/gene/GRMZM2G002286	Esterase/lipase/thioesterase	Lipid metabolism
GRMZM2G105362	3.43645	0.0133252	Induced	Uncharacterized protein [Source:UniProtKB/TrEMBL;Acc:B4FV09]	http://www.maizegdb.org/gene_center/gene/GRMZM2G105362	Phospholipase A	Lipid metabolism
GRMZM2G000932	3.04875	0.0464882	Induced	Uncharacterized protein [Source:UniProtKB/TrEMBL;Acc:K7VBK8]	http://www.maizegdb.org/gene_center/gene/GRMZM2G000932	Very-long-chain 3-oxoacyl-CoA reductase	Lipid metabolism
GRMZM2G000221	4.19696	0.030905	Induced	PVR3-like protein [Source:UniProtKB/TrEMBL;Acc:B6TVY8]	http://www.maizegdb.org/gene_center/gene/GRMZM2G000221	orthologous to a probable lipid transfer gene in Sorghum bicolor	Lipid transport
GRMZM2G071771	3.29741	0.0454455	Induced	PVR3-like protein [Source:UniProtKB/TrEMBL;Acc:B6SXH7]	http://www.maizegdb.org/gene_center/gene/GRMZM2G071771	PVR3-like protein	Lipid transport
GRMZM2G339122	3.17598	0.0233374	Induced	Alpha-expansin 1; Alpha-expansin 10; Uncharacterized protein [Source:UniProtKB/TrEMBL;Acc:Q94KT7]	http://www.maizegdb.org/gene_center/gene/GRMZM2G339122	alpha expansin1	Membrane and cell wall proteins
GRMZM5G826714	2.97076	0.0242783	Induced	Brittle stalk-2-like protein 3 [Source:UniProtKB/TrEMBL;Acc:A1DZD4]	http://www.maizegdb.org/gene_center/gene/GRMZM5G826714	Brittle stalk-2 (COBRA-like protein 3)	Membrane and cell wall proteins
GRMZM2G109326	3.21097	0.00772439	Induced	Brittle stalk-2; Brittle stalk-2COBRA-like protein 4; COBRA-like protein 4; Uncharacterized protein [Source:UniProtKB/TrEMBL;Acc:A0EJ90]	http://www.maizegdb.org/gene_center/gene/GRMZM2G109326	Brittle stalk-2 (COBRA-like protein 4)	Membrane and cell wall proteins
GRMZM2G021794	2.8522	0.00937835	Induced	Fasciclin-like arabinogalactan protein 7 [Source:UniProtKB/TrEMBL;Acc:B6SSV3]	http://www.maizegdb.org/gene_center/gene/GRMZM2G021794	Fasciclin-like arabinogalactan protein 7 (cell wall)	Membrane and cell wall proteins
GRMZM2G001247	3.82805	0.00319046	Induced	Uncharacterized protein [Source:UniProtKB/TrEMBL;Acc:B4FF58]	http://www.maizegdb.org/gene_center/gene/GRMZM2G001247	orthologous to a pollen Ole e I allergen and extensin gene in rice	Membrane and cell wall proteins
GRMZM5G843555	3.66195	0.00734186	Induced	Uncharacterized protein [Source:UniProtKB/TrEMBL;Acc:B4FNB0]	http://www.maizegdb.org/gene_center/gene/GRMZM5G843555	procollagen-proline dioxygenase	Membrane and cell wall proteins
GRMZM2G093090	3.55774	0.0263383	Induced	sp|Q9ATL3|TIP44_MAIZE Aquaporin TIP4-4 OS=Zea mays GN=TIP4-4 PE=2 SV=1,Aquaporin TIP4-4 [Source:UniProtKB/Swiss-Prot;Acc:Q9ATL3]	http://www.maizegdb.org/gene_center/gene/GRMZM2G093090	Tonoplast intrinsic protein 4	Membrane and cell wall proteins
GRMZM2G393337	3.58134	0.0488467	Induced	Uncharacterized protein [Source:UniProtKB/TrEMBL;Acc:B8A391]	http://www.maizegdb.org/gene_center/gene/GRMZM2G393337	Hydroxymethylglutaryl-CoA reductase (NADPH)	mevalonate pathway
GRMZM2G099420	4.65942	0.00286871	Induced	Uncharacterized protein [Source:UniProtKB/TrEMBL;Acc:K7UJU3]	http://www.maizegdb.org/gene_center/gene/GRMZM2G099420	Cinnamoyl-CoA reductase 2	Phenylpropanoid pathway
GRMZM2G470442	3.52546	0.00369599	Induced	Cytochrome P450 protein [Source:UniProtKB/TrEMBL;Acc:K0BW16]	http://www.maizegdb.org/gene_center/gene/GRMZM2G470442	Flavonoid 3'-monooxygenase	Phenylpropanoid pathway
GRMZM2G383404	4.04829	0.00552725	Induced	Anthocyanidin 3-O-glucosyltransferase [Source:UniProtKB/TrEMBL;Acc:K7V1F2]	http://www.maizegdb.org/gene_center/gene/GRMZM2G383404	flavonoid glucosyltransferase	Phenylpropanoid pathway
GRMZM2G023152	3.19029	0.0049111	Induced	O-methyltransferase ZRP4 [Source:UniProtKB/TrEMBL;Acc:K7TSI4]	http://www.maizegdb.org/gene_center/gene/GRMZM2G023152	Isoflavone 4'-O-methyltransferase	Phenylpropanoid pathway
GRMZM2G441347	2.89251	0.00888747	Induced	Phenylalanine ammonia-lyase [Source:UniProtKB/TrEMBL;Acc:C0PMJ0]	http://www.maizegdb.org/gene_center/gene/GRMZM2G441347	phenylalanine ammonia lyase2 (pal2)	Phenylpropanoid pathway
GRMZM2G315767	3.89627	0.0137246	Induced	Transferase [Source:UniProtKB/TrEMBL;Acc:K7UEL8]	http://www.maizegdb.org/gene_center/gene/GRMZM2G315767	shikimate O-hydroxycinnamoyltransferase	Phenylpropanoid pathway
GRMZM2G110369	3.01648	0.0126706	Induced	Uncharacterized protein [Source:UniProtKB/TrEMBL;Acc:B4FME9]	http://www.maizegdb.org/gene_center/gene/GRMZM2G110369	2'-deoxymugineic-acid 2'-dioxygenase	Phytosiderophore synthesis
GRMZM2G076417	3.16722	0.00629682	Induced	NA	http://www.maizegdb.org/gene_center/gene/GRMZM2G076417	putative peptidase	Protein degradation
GRMZM2G019356	3.91777	0.0384553	Induced	Uncharacterized protein [Source:UniProtKB/TrEMBL;Acc:K7V7C0]	http://www.maizegdb.org/gene_center/gene/GRMZM2G019356	orthologous to a phosphate-induced gene in rice	Protein regulation and signalling
GRMZM2G179827	3.70021	0.00973358	Induced	Uncharacterized protein [Source:UniProtKB/TrEMBL;Acc:B4FM44]	http://www.maizegdb.org/gene_center/gene/GRMZM2G179827	phosphorelay response regulator	Protein regulation and signalling
GRMZM2G026943	6.83319	0.00153436	Induced	Uncharacterized protein [Source:UniProtKB/TrEMBL;Acc:B4FRX7]	http://www.maizegdb.org/gene_center/gene/GRMZM2G026943	protein kinase	Protein regulation and signalling
GRMZM2G055844	5.95313	0.0409091	Induced	Uncharacterized protein [Source:UniProtKB/TrEMBL;Acc:C0HEJ9]	http://www.maizegdb.org/gene_center/gene/GRMZM2G055844	protein kinase	Protein regulation and signalling
GRMZM5G860810	4.27119	0.0141524	Induced	NA	http://www.maizegdb.org/gene_center/gene/GRMZM5G860810	protein kinase	Protein regulation and signalling
GRMZM2G337768	3.8509	0.00426521	Induced	Putative lectin-like receptor protein kinase family protein [Source:UniProtKB/TrEMBL;Acc:K7UHE1]	http://www.maizegdb.org/gene_center/gene/GRMZM2G337768	protein kinase	Protein regulation and signalling
GRMZM2G046297	3.7094	0.00573881	Induced	Uncharacterized protein [Source:UniProtKB/TrEMBL;Acc:B8A0V6]	http://www.maizegdb.org/gene_center/gene/GRMZM2G046297	protein kinase	Protein regulation and signalling
AC217293.3_FG007	4.11652	0.000124301	Induced	Uncharacterized protein [Source:UniProtKB/TrEMBL;Acc:C0HF82]	http://www.maizegdb.org/gene_center/gene/AC217293.3_FG007	S-receptor kinase1	Protein regulation and signalling
GRMZM2G025441	3.09789	0.0061929	Induced	Peroxidase 70 [Source:UniProtKB/Swiss-Prot;Acc:A5H452],sp|A5H452|PER70_MAIZE Peroxidase 70 OS=Zea mays GN=PER70 PE=1 SV=1	http://www.maizegdb.org/gene_center/gene/GRMZM2G025441	Peroxidase 70	ROS scavenging
GRMZM2G083243	3.09102	0.00584201	Induced	sp|P33627|TBA6_MAIZE Tubulin alpha-6 chain OS=Zea mays GN=TUBA6 PE=2 SV=1,Tubulin alpha-6 chain [Source:UniProtKB/Swiss-Prot;Acc:P33627]	http://www.maizegdb.org/gene_center/gene/GRMZM2G083243	alph tubulin6	Signal tranduction
GRMZM2G164696	4.92415	1.23496e-06	Induced	sp|P18025|TBB1_MAIZE Tubulin beta-1 chain OS=Zea mays GN=TUBB1 PE=1 SV=1,Tubulin beta-1 chain [Source:UniProtKB/Swiss-Prot;Acc:P18025]	http://www.maizegdb.org/gene_center/gene/GRMZM2G164696	beta tubulin1	Signal tranduction
GRMZM2G334899	3.12397	0.0279141	Induced	sp|P18026|TBB2_MAIZE Tubulin beta-2 chain OS=Zea mays GN=TUBB2 PE=2 SV=1,Tubulin beta-2 chain [Source:UniProtKB/Swiss-Prot;Acc:P18026]	http://www.maizegdb.org/gene_center/gene/GRMZM2G334899	beta tubulin2	Signal tranduction
GRMZM2G133802	2.41006	0.0478108	Induced	Tubulin beta-5 chain [Source:UniProtKB/Swiss-Prot;Acc:Q43697]	http://www.maizegdb.org/gene_center/gene/GRMZM2G133802	beta tubulin5 (tub5)	Signal tranduction
GRMZM2G030583	3.42674	0.0045211	Induced	Monoterpene synthase [Source:UniProtKB/TrEMBL;Acc:A5YZT9]	http://www.maizegdb.org/gene_center/gene/GRMZM2G030583	Monoterpene synthase	Terpenoid synthesis
GRMZM5G801627	2.78641	0.00669277	Induced	Uncharacterized protein [Source:UniProtKB/TrEMBL;Acc:C0PFP1]	http://www.maizegdb.org/gene_center/gene/GRMZM5G801627	C3H-transcription factor 339 (c3h39)	Transcription factor
GRMZM2G001426	4.04776	0.0116035	Induced	NA	http://www.maizegdb.org/gene_center/gene/GRMZM2G001426	GRAS transcription factor 46	Transcription factor
GRMZM2G056600	3.22623	0.00523576	Induced	Uncharacterized protein [Source:UniProtKB/TrEMBL;Acc:B4FAW9]	http://www.maizegdb.org/gene_center/gene/GRMZM2G056600	Homeobox-transcription factor 120 (hb120)	Transcription factor
GRMZM2G017991	-inf	0.041216	Induced	Uncharacterized protein; VAMP protein SEC22 [Source:UniProtKB/TrEMBL;Acc:B6TBX4]	http://www.maizegdb.org/gene_center/gene/GRMZM2G017991	Harpin-induced family protein
GRMZM2G041765	3.6485	0.00851987	Induced	IQ calmodulin-binding motif family protein [Source:UniProtKB/TrEMBL;Acc:B6TKK9]	http://www.maizegdb.org/gene_center/gene/GRMZM2G041765	orthologous to a IQ calmodulin-binding motif gene in rice
GRMZM2G034385	3.1179	0.00582077	Induced	Uncharacterized protein [Source:UniProtKB/TrEMBL;Acc:B4FA39]	http://www.maizegdb.org/gene_center/gene/GRMZM2G034385	orthologous to a putative DUF640 domain gene in rice
GRMZM2G081515	2.59475	0.0383423	Induced	Uncharacterized protein [Source:UniProtKB/TrEMBL;Acc:B4FSV1]	http://www.maizegdb.org/gene_center/gene/GRMZM2G081515	orthologous to a putative DUF640 domain gene in rice
GRMZM5G844703	3.00571	0.00571368	Induced	Uncharacterized protein [Source:UniProtKB/TrEMBL;Acc:B4FNF0]	http://www.maizegdb.org/gene_center/gene/GRMZM5G844703	orthologous to a rice gene containing a DUF581 domain
GRMZM2G106445	3.53311	0.000644923	Induced	Uncharacterized protein; Wound induced protein [Source:UniProtKB/TrEMBL;Acc:B6U6K5]	http://www.maizegdb.org/gene_center/gene/GRMZM2G106445	orthologous to a wound induced gene in rice
GRMZM2G031354	4.00564	0.000136127	Induced	36.4 kDa proline-rich protein; Proline-rich protein; Uncharacterized protein [Source:UniProtKB/TrEMBL;Acc:B4G1Y6]	http://www.maizegdb.org/gene_center/gene/GRMZM2G031354	orthologous to protease inhibitor/seed storage/lipid transfer gene in rice
GRMZM2G064437	2.79298	0.028125	Induced	Uncharacterized protein [Source:UniProtKB/TrEMBL;Acc:B4FF54]	http://www.maizegdb.org/gene_center/gene/GRMZM2G064437	othologous to a putative transporter gene in rice
GRMZM2G044851	3.82474	0.0047356	Induced	NA	http://www.maizegdb.org/gene_center/gene/GRMZM2G044851	peptide transporter
GRMZM2G063162	2.46905	0.0294954	Induced	NA	http://www.maizegdb.org/gene_center/gene/GRMZM2G063162	phosphate regulatory homolog1
GRMZM2G129954	2.54565	0.0355909	Induced	Response regulator 6; Uncharacterized protein [Source:UniProtKB/TrEMBL;Acc:C0PKF4]	http://www.maizegdb.org/gene_center/gene/GRMZM2G129954	phosphorelay response regulator
GRMZM2G337594	5.28228	0.000105542	Induced	Uncharacterized protein [Source:UniProtKB/TrEMBL;Acc:K7WAB8]	http://www.maizegdb.org/gene_center/gene/GRMZM2G337594
GRMZM2G100255	4.76674	0.000237443	Induced	Uncharacterized protein [Source:UniProtKB/TrEMBL;Acc:K7TJB8]	http://www.maizegdb.org/gene_center/gene/GRMZM2G100255
GRMZM2G068519	4.41491	0.0109205	Induced	Putative uncharacterized protein [Source:UniProtKB/TrEMBL;Acc:B6SH11]	http://www.maizegdb.org/gene_center/gene/GRMZM2G068519
GRMZM2G099960	4.14155	1.21678e-05	Induced	Putative uncharacterized protein [Source:UniProtKB/TrEMBL;Acc:B6TB28]	http://www.maizegdb.org/gene_center/gene/GRMZM2G099960
GRMZM2G125813	4.07502	0.000533568	Induced	Uncharacterized protein [Source:UniProtKB/TrEMBL;Acc:K7WCU4]	http://www.maizegdb.org/gene_center/gene/GRMZM2G125813
GRMZM2G026143	3.94477	0.00273245	Induced	Uncharacterized protein [Source:UniProtKB/TrEMBL;Acc:K7VAJ0]	http://www.maizegdb.org/gene_center/gene/GRMZM2G026143
GRMZM2G407495	3.90001	6.00073e-05	Induced	Uncharacterized protein [Source:UniProtKB/TrEMBL;Acc:B6TZV5]	http://www.maizegdb.org/gene_center/gene/GRMZM2G407495
GRMZM2G176998	3.77998	0.000359253	Induced	Putative WD40-like beta propeller repeat family protein [Source:UniProtKB/TrEMBL;Acc:K7UGU4]	http://www.maizegdb.org/gene_center/gene/GRMZM2G176998
GRMZM2G310031	3.6456	0.0113969	Induced	Putative uncharacterized protein [Source:UniProtKB/TrEMBL;Acc:B6U9T1]	http://www.maizegdb.org/gene_center/gene/GRMZM2G310031
GRMZM2G141526	3.56993	0.000727689	Induced	NA	http://www.maizegdb.org/gene_center/gene/GRMZM2G141526	cell number regulator 4
GRMZM2G152079	3.35095	0.0135431	Induced	NA	http://www.maizegdb.org/gene_center/gene/GRMZM2G152079
GRMZM2G056093	3.25195	0.00116557	Induced	Uncharacterized protein [Source:UniProtKB/TrEMBL;Acc:C0PF91]	http://www.maizegdb.org/gene_center/gene/GRMZM2G056093	Tetratricopeptide repeat (TPR)-like superfamily protein
GRMZM2G477846	3.22609	0.01302	Induced	Uncharacterized protein [Source:UniProtKB/TrEMBL;Acc:B4FSH7]	http://www.maizegdb.org/gene_center/gene/GRMZM2G477846
GRMZM2G176235	3.11733	0.0367546	Induced	Uncharacterized protein [Source:UniProtKB/TrEMBL;Acc:B8A1B3]	http://www.maizegdb.org/gene_center/gene/GRMZM2G176235
GRMZM5G822947	2.88868	0.041788	Induced	Uncharacterized protein [Source:UniProtKB/TrEMBL;Acc:B6THW4]	http://www.maizegdb.org/gene_center/gene/GRMZM5G822947
GRMZM2G110567	2.61567	0.0179752	Induced	Protein binding protein; Uncharacterized protein [Source:UniProtKB/TrEMBL;Acc:C4J5Y0]	http://www.maizegdb.org/gene_center/gene/GRMZM2G110567	trypsin inhibitor heavy chain
GRMZM2G163406	2.59108	0.0154421	Induced	Uncharacterized protein [Source:UniProtKB/TrEMBL;Acc:C4J7Y9]	http://www.maizegdb.org/gene_center/gene/GRMZM2G163406	Salt stress-induced protein
GRMZM2G136635	2.55373	0.0253881	Induced	Putative uncharacterized protein [Source:UniProtKB/TrEMBL;Acc:B6STC3]	http://www.maizegdb.org/gene_center/gene/GRMZM2G136635
GRMZM2G127418	-3.30962	0.0458547	Repressed	O-methyltransferase ZRP4; Uncharacterized protein [Source:UniProtKB/TrEMBL;Acc:B6SUA1]	http://www.maizegdb.org/gene_center/gene/GRMZM2G127418	bx14 - benzoxazinone synthesis14	Benzoxazinoid biosynthesis
GRMZM2G079440	-4.43943	0.0125996	Repressed	Dehydrin DHN1 [Source:UniProtKB/Swiss-Prot;Acc:P12950]	http://www.maizegdb.org/gene_center/gene/GRMZM2G079440	Dehydrin 1	Osmoprotection
GRMZM5G872256	-4.47661	0.0259296	Repressed	Galactinol synthase 3 [Source:UniProtKB/TrEMBL;Acc:K7WDW6]	http://www.maizegdb.org/gene_center/gene/GRMZM5G872256	Galactinol synthase 3	Osmoprotection
GRMZM2G373522	-3.69648	0.0376717	Repressed	Dehydrin; Uncharacterized protein [Source:UniProtKB/TrEMBL;Acc:C4J477]	http://www.maizegdb.org/gene_center/gene/GRMZM2G373522	orthologous to a putative dehydrin in rice	Osmoprotection
GRMZM2G435393	-3.32429	0.0499886	Repressed	NA	http://www.maizegdb.org/gene_center/gene/GRMZM2G435393	Chalcone synthase	Phenylpropanoid biosynthesis
GRMZM2G131529	-3.59259	0.0291216	Repressed	NA	http://www.maizegdb.org/gene_center/gene/GRMZM2G131529	Chalcone synthase	Phenylpropanoid biosynthesis
AC191551.3_FG003	-3.60822	0.0397212	Repressed	NA	http://www.maizegdb.org/gene_center/gene/AC191551.3_FG003	Chalcone synthase	Phenylpropanoid biosynthesis
GRMZM2G412598	-4.70007	0.0466489	Repressed	NA	http://www.maizegdb.org/gene_center/gene/GRMZM2G412598	protein TsetseEP
GRMZM2G339327	-4.69972	0.0243696	Repressed	Uncharacterized protein [Source:UniProtKB/TrEMBL;Acc:B6SR64]	http://www.maizegdb.org/gene_center/gene/GRMZM2G339327
GRMZM6G183316	-4.76575	0.0207899	Repressed	Uncharacterized protein [Source:UniProtKB/TrEMBL;Acc:B4FG65]	http://www.maizegdb.org/gene_center/gene/GRMZM6G183316
GRMZM2G045239	-5.65954	0.0207859	Repressed	Uncharacterized protein [Source:UniProtKB/TrEMBL;Acc:K7V7F3]	http://www.maizegdb.org/gene_center/gene/GRMZM2G045239
