# Supplementary material for: Maize Stem Response to Long-Term Attack by Sesamia nonagrioides
Source: Front Plant Sci. 2018 Apr 23;9:522. doi: 10.3389/fpls.2018.00522 (PMC5925969; doi:10.3389/fpls.2018.00522)
Supplement: Supplementary file 5 [file Table_5.xlsx]

## Sheet: Regurgitates vs Wounding
Supplementary Table 5. List of metabolites with a signifficant role in the long-term maize response to Sesamia nonagrioides regurgitate treatment
mz	rt	ionization	FC	log2(FC)	p.value	(-log10(p))	Molecular Formula	Putative compound
207.101	438.679	neg	8.3035	3.0537	0.039591	1.4024	-	-
223.133	595.078	neg	6.6718	2.7381	0.031686	1.4991	C13H20O3	-
243.122	385.354	neg	2.3719	1.246	0.046998	1.3279	-	-
251.112	131.352	neg	2.7496	1.4592	0.032836	1.4836	-	-
259.118	392.873	neg	4.0568	2.0204	0.036411	1.4388	C12H20O6	-
293.123	131.398	neg	2.7288	1.4482	0.014038	1.8527	C12H22O8	-
297.118	91.516	neg	5.8349	2.5447	0.00077738	3.1094	-	-
299.111	169.769	neg	2.6816	1.4231	0.027019	1.5683	-	-
301.092	107.4	neg	0.40889	-1.2902	0.021954	1.6585	-	-
311.11	439.169	neg	37.08	5.2126	0.037017	1.4316	-	-
341.197	602.17	neg	10.358	3.3726	0.0073123	2.1359	C18H30O6	-
341.203	558.769	neg	3.9133	1.9684	0.0066434	2.1776	-	-
343.212	495.153	neg	9.4096	3.2341	0.01296	1.8874	C18H32O6	-
345.228	530.561	neg	2.9751	1.5729	0.019505	1.7099	C18H34O6	-
347.098	107.068	neg	0.42436	-1.2366	0.0079901	2.0974	-	-
353.106	219.757	neg	5.2366	2.3886	0.0060308	2.2196	-	-
359.241	619.316	neg	12.854	3.6842	0.0010537	2.9773	-	-
367.196	270.655	neg	0.44342	-1.1733	0.012752	1.8944	-	-
382.208	92.059	neg	3.3293	1.7352	0.0037654	2.4242	-	-
403.104	426.566	neg	0.29322	-1.7699	0.027769	1.5564	-	-
411.143	331.736	neg	23.968	4.583	0.049989	1.3011	C23H24O7	-
421.005	90.7664	neg	25.218	4.6564	0.049208	1.308	-	-
432.186	91.2365	neg	4.8148	2.2675	0.0059819	2.2232	-	-
445.244	619.821	neg	19.89	4.314	0.0032598	2.4868	-	-
459.213	618.308	neg	5.6173	2.4899	0.012581	1.9003	-	-
461.233	592.575	neg	7.6437	2.9343	0.038898	1.4101	-	-
477.227	539.35	neg	6.1694	2.6251	0.035671	1.4477	-	-
479.092	92.02	neg	0.43907	-1.1875	0.013702	1.8632	-	-
479.24	579.083	neg	4.5226	2.1772	0.033755	1.4717	-	-
498.104	90.638	neg	2.3935	1.2591	0.042511	1.3715	-	-
509.218	442.226	neg	27.636	4.7885	0.013055	1.8842	C30H30N4O4	-
511.232	479.271	neg	7.9504	2.991	0.02112	1.6753	C29H36O8	-
513.201	314.5	neg	54.937	5.7797	0.022903	1.6401	-	-
513.247	426.566	neg	11.803	3.561	0.012691	1.8965	C29H38O8	-
523.23	514.868	neg	7.2465	2.8573	0.048232	1.3167	-	-
525.141	489.631	neg	0.38024	-1.395	0.0073098	2.1361	C27H26O11	Viscutin 1 / 6-Desmethoxy hormothamnione triacetate
525.141	473.436	neg	0.402	-1.3147	0.024142	1.6172	C27H26O11	Viscutin 1 / 6-Desmethoxy hormothamnione triacetate
525.224	321.116	neg	2.3522	1.234	0.0018571	2.7312	-	-
571.146	473.523	neg	0.39472	-1.3411	0.035084	1.4549	C28H28O13	2'',4'',6''-Triacetylglycitin
655.296	376.616	neg	2.1503	1.1046	0.022374	1.6502	C33H44N4O10	Riboflavine tetrabutanoate
687.269	288.811	neg	2.5268	1.3373	0.033311	1.4774	-	-
687.269	288.811	neg	6.7878	2.7629	0.012874	1.8903	-	-
174.091	215.945	pos	3.522	1.8164	0.03003	1.5224	C11H11NO	-
188.068	123.249	pos	0.28902	-1.7907	0.040548	1.392	-	-
204.041	122.755	pos	0.3723	-1.4255	0.031183	1.5061	-	-
204.101	166.337	pos	2.8433	1.5076	0.019149	1.7178	C12H13NO2	-
207.136	595.028	pos	4.1656	2.0585	0.047118	1.3268	-	-
211.128	387.646	pos	5.3396	2.4167	0.013643	1.8651	-	-
215.017	92.661	pos	2.8271	1.4993	0.047481	1.3235	-	-
234.111	182.701	pos	5.8596	2.5508	0.00044705	3.3496	-	-
253.125	92.2615	pos	8.8627	3.1477	0.0052166	2.2826	-	-
267.12	438.601	pos	5.3243	2.4126	0.022654	1.6449	-	-
275.11	92.963	pos	3.3104	1.727	0.013992	1.8541	C10H16N3O6	-
291.08	92.768	pos	2.3024	1.2031	0.010059	1.9975	C14H14N2O3S	-
301.16	321.035	pos	3.0574	1.6123	0.00070049	3.1546	C22H20O	-
341.063	109.588	pos	0.18971	-2.3981	0.046646	1.3312	-	-
345.119	247.411	pos	4.3572	2.1234	0.035692	1.4474	C15H20O9	4',6'-Dihydroxy-2'-methoxyacetophenone 6'-glucoside
347.183	608.694	pos	5.6032	2.4863	0.01267	1.8972	C15H26N2O7	-
361.112	133.322	pos	2.3293	1.2199	0.046839	1.3294	C15H20O10	-
366.198	558.695	pos	4.0113	2.0041	0.018797	1.7259	-	-
377.085	133.342	pos	2.4932	1.318	0.010942	1.9609	-	-
384.222	92.779	pos	4.2234	2.0784	0.012308	1.9098	-	-
390.212	92.7735	pos	4.0126	2.0045	0.006054	2.218	C19H27N5O4	-
401.252	535.006	pos	2.9575	1.5644	0.0065519	2.1836	C25H36O2S	-
405.119	426.494	pos	0.32723	-1.6116	0.025623	1.5914	C14H26Cl2N2O7	-
415.269	623.793	pos	2.4107	1.2694	0.040222	1.3955	C22H38O7	Ascorbyl Palmitate
434.202	92.1545	pos	4.3318	2.115	0.0014829	2.8289	-	-
453.244	575.842	pos	3.3908	1.7616	0.02886	1.5397	C25H34F2O5	-
465.208	91.6755	pos	0.20856	-2.2615	0.0014176	2.8484	-	-
481.254	574.817	pos	6.9267	2.7922	0.043523	1.3613	-	-
483.22	424.873	pos	2.8458	1.5088	0.040378	1.3939	C24H34O10	T2 Toxin
497.147	484.528	pos	0.39743	-1.3312	0.0095698	2.0191	-	-
498.253	321.037	pos	2.9649	1.568	0.0027708	2.5574	-	-
505.166	148.024	pos	0.1433	-2.8029	0.011738	1.9304	-	-
519.127	484.428	pos	0.46977	-1.09	0.028836	1.5401	-	-
519.128	468.874	pos	0.41912	-1.2546	0.019889	1.7014	-	-
519.181	320.538	pos	3.5549	1.8298	0.006777	2.169	-	-
527.156	489.563	pos	0.48729	-1.0371	0.0059091	2.2285	C27H26O11	Viscutin 1 / 6-Desmethoxy hormothamnione triacetate
527.156	473.426	pos	0.39353	-1.3455	0.011236	1.9494	C27H26O11	Viscutin 1 / 6-Desmethoxy hormothamnione triacetate
528.159	489.571	pos	0.47804	-1.0648	0.033053	1.4808	-	-
549.243	560.188	pos	5.279	2.4003	0.043267	1.3638	-	-
550.141	489.185	pos	0.45129	-1.1479	0.0067493	2.1707	-	-
551.282	526.932	pos	3.3587	1.7479	0.02325	1.6336	-	-
557.166	493.107	pos	3.3081	1.726	0.041834	1.3785	C28H28O12	Epicatechin 5-O-beta-D-glucopyranoside-3-benzoate
580.333	524.915	pos	4.5313	2.1799	0.0071415	2.1462	-	-
583.308	584.416	pos	2.663	1.413	0.0168	1.7747	-	-
621.11	252.462	pos	324.09	8.3403	0.02348	1.6293	C27H24O17	Cyanidin 3-O-3'',6''-O-dimalonylglucoside
660.306	288.708	pos	6.4646	2.6926	0.00094684	3.0237	C32H45N5O8S	9,10-Dihydroergocornine methanesulfonate
674.339	376.541	pos	2.1678	1.1162	0.014806	1.8295	-	-
685.21	349.868	pos	0.44064	-1.1823	0.049907	1.3018	-	-
